# Supplementary material for: Crystal structure of 2-(methyl­amino)­tropone
Source: Acta Crystallogr E Crystallogr Commun. 2019 Jul 9;75(Pt 8):1128–32. doi: 10.1107/S2056989019009502 (PMC6690460; doi:10.1107/S2056989019009502)
Supplement: Supplementary file 1 [file e-75-01128-sup1.cif]

##############################################################################
#                                                                            #
# This CIF contains the data in a paper accepted for publication in          #
# Acta Crystallographica Section E. It conforms to the requirements of       #
# Notes for Authors for Acta Crystallographica Section E, and has been       #
# peer reviewed under the auspices of the IUCr Commission on Journals.       #
#                                                                            #
# Full details of the Crystallographic Information File format               #
# are given in the paper "The Crystallographic Information File (CIF):       #
# a New Standard Archive File for Crystallography" by S. R. Hall, F. H.      #
# Allen and I. D. Brown [Acta Cryst. (1991), A47, 655-685].                  #
#                                                                            #
# The current version of the core CIF dictionary is obtainable from          #
# ftp://ftp.iucr.org/pub/cif_core.dic.                                       #
#                                                                            #
# Software is freely available for graphical display of the structure(s)     #
# in this CIF. For information consult the CIF software page                 #
# http://www.iucr.org/resources/cif/software.                                #
#                                                                            #
# This file may be used for bona fide research purposes within the           #
# scientific community so long as proper attribution is given to the journal # 
# article from which it was obtained.                                        #
#                                                                            #
##############################################################################
data_global
_audit_creation_method     'WinGX routine CIF_UPDATE'
_audit_conform_dict_name     cif_core.dic
_audit_conform_dict_version     2.4.3
_journal_data_validation_number     ?
_journal_date_recd_electronic     2019-06-13
_journal_date_accepted     2019-07-02
_journal_name_full     'Acta Crystallographica, Section E'
_journal_year     2019
_journal_volume     75
_journal_issue      8
_journal_page_first     1128
_journal_page_last     1132
_journal_paper_category     GO
_journal_paper_doi     10.1107/S2056989019009502
_journal_coeditor_code     PK2619
_publ_contact_author_name     'Schutte-Smith, Marietjie'
_publ_contact_author_address
;
;
_publ_contact_author_email     'SchutteM@ufs.ac.za '
_publ_contact_author_fax     ' 00(27)514446384'
_publ_contact_author_phone     '00(27)514019896 '
_publ_section_title
;
Crystal structure of 2-(methylamino)tropone
;
_publ_section_title_footnote     .
loop_
    _publ_author_name
    _publ_author_address
    'Jansen van Vuuren, Leandri'
;
Department of Chemistry
PO Box 339
University of the Free State
Bloemfontein
9301
South Africa
;
    'Visser, Hendrik G.'
;
Department of Chemistry
PO Box 339
University of the Free State
Bloemfontein
9301
South Africa
;
    'Schutte-Smith, Marietjie'
;
Department of Chemistry
PO Box 339
University of the Free State
Bloemfontein
9301
South Africa
;
_publ_section_synopsis
;
The title compound  crystallizes in the monoclinic space group
<i>P</i>2~1~/<i>c</i> with three independent molecules in the asymmetric unit.
Two types of hydrogen-bonding interactions, C---H...O and N---H...O, are
observed, as well as bifurcation of these interactions. The N---H...O
interactions link molecules to form infinite chains.  The packing of molecules
in the unit cell shows a pattern of overlapping aromatic rings, forming
column-like formations. \p--\p interactions are observed between the
overlapping aromatic rings.
;
data_I
_audit_creation_method     'WinGX routine CIF_UPDATE'
_database_code_depnum_ccdc_archive     'CCDC 1937929'
_chemical_name_systematic
;
2-(Methylamino)cyclohepta-2,4,6-trien-1-one
;
_chemical_name_common
;
2-(Methylamino)tropone
;
_chemical_formula_moiety     'C8 H9 N1 O1'
_chemical_formula_sum     'C8 H9 N O'
_chemical_formula_iupac     'C8 H9 N1 O1'
_chemical_formula_weight     135.16
_symmetry_cell_setting     monoclinic
_symmetry_space_group_name_H-M     'P 21/c'
_symmetry_space_group_name_Hall     '-P 2ybc'
loop_
    _symmetry_equiv_pos_as_xyz
    'x, y, z'
    '-x, y+1/2, -z+1/2'
    '-x, -y, -z'
    'x, -y-1/2, z-1/2'
_cell_length_a     17.635(5)
_cell_length_b     7.817(2)
_cell_length_c     16.718(4)
_cell_angle_alpha     90
_cell_angle_beta     110.639(9)
_cell_angle_gamma     90
_cell_volume     2156.8(10)
_cell_formula_units_Z     12
_cell_measurement_reflns_used     6617
_cell_measurement_theta_min     3.51
_cell_measurement_theta_max     23.70
_cell_measurement_temperature     100(2)
_exptl_crystal_description     'Cuboid'
_exptl_crystal_colour     'yellow'
_exptl_crystal_size_max     0.578
_exptl_crystal_size_mid     0.304
_exptl_crystal_size_min     0.277
_exptl_crystal_density_diffrn     1.249
_exptl_crystal_density_method     'not measured'
_exptl_crystal_F_000     864
_exptl_absorpt_coefficient_mu     0.083
_exptl_absorpt_correction_type     multi-scan
_exptl_absorpt_process_details
;
SADABS (Krause <i>et al.</i>, 2015)
;
_exptl_absorpt_correction_T_min     0.970
_exptl_absorpt_correction_T_max     0.977
_exptl_special_details
;
The intensity data was collected on a Bruker X8 ApexII 4K Kappa CCD
diffractometer using an exposure time of 10
seconds/frame. A total of 1436 frames was collected with a
frame width of 0.5\% covering up to \q = 27.99\% with 99.7% completeness
accomplished.
;
_diffrn_ambient_temperature     100(2)
_diffrn_radiation_type     MoK\a
_diffrn_radiation_wavelength     0.71073
_diffrn_radiation_source     'fine-focus sealed tube'
_diffrn_radiation_monochromator     graphite
_diffrn_measurement_device_type     'Bruker X8 APEXII 4K Kappa CCD'
_diffrn_measurement_method     '\w scans'
_diffrn_reflns_number     33879
_diffrn_reflns_av_R_equivalents     0.0462
_diffrn_reflns_theta_min     3.704
_diffrn_reflns_theta_max     27.994
_diffrn_reflns_theta_full     25.242
_diffrn_measured_fraction_theta_max     0.997
_diffrn_measured_fraction_theta_full     0.996
_diffrn_reflns_limit_h_min     -23
_diffrn_reflns_limit_h_max     23
_diffrn_reflns_limit_k_min     -10
_diffrn_reflns_limit_k_max     10
_diffrn_reflns_limit_l_min     -20
_diffrn_reflns_limit_l_max     22
_diffrn_standards_number     0
_diffrn_standards_interval_count     .
_diffrn_standards_interval_time     .
_diffrn_standards_decay_%     ?
_reflns_number_total     5192
_reflns_number_gt     3575
_reflns_threshold_expression     'I > 2\s(I)'
_refine_ls_structure_factor_coef     Fsqd
_refine_ls_matrix_type     full
_refine_ls_R_factor_all     0.0681
_refine_ls_R_factor_gt     0.0394
_refine_ls_wR_factor_ref     0.1036
_refine_ls_goodness_of_fit_ref     1.026
_refine_ls_restrained_S_all     1.026
_refine_ls_number_reflns     5192
_refine_ls_number_parameters     287
_refine_ls_number_restraints     0
_refine_ls_number_constraints     0
_refine_ls_hydrogen_treatment     mixed
_refine_ls_weighting_scheme     calc
_refine_ls_weighting_details
              'w=1/[\s^2^(Fo^2^)+(0.0361P)^2^+0.4370P] where P=(Fo^2^+2Fc^2^)/3'
_atom_sites_solution_hydrogens     mixed
_atom_sites_solution_primary     direct
_atom_sites_solution_secondary     direct
_refine_ls_shift/su_max     0
_refine_ls_shift/su_mean     0
_refine_diff_density_max     0.174
_refine_diff_density_min     -0.132
_refine_ls_extinction_method
;
SHELXL2018 (Sheldrick, 2015)
;
_refine_ls_extinction_coef     0.0113(9)
loop_
    _atom_type_symbol
    _atom_type_description
    _atom_type_scat_dispersion_real
    _atom_type_scat_dispersion_imag
    _atom_type_scat_source
    C C 0.0033 0.0016 'International Tables Vol C Tables 4.2.6.8 and 6.1.1.4'
    H H 0 0 'International Tables Vol C Tables 4.2.6.8 and 6.1.1.4'
    N N 0.0061 0.0033 'International Tables Vol C Tables 4.2.6.8 and 6.1.1.4'
    O O 0.0106 0.006 'International Tables Vol C Tables 4.2.6.8 and 6.1.1.4'
_computing_data_collection
;
APEX2 (Bruker, 2012)
;
_computing_cell_refinement
;
SAINT-Plus (Bruker, 2012)
;
_computing_data_reduction
;
SAINT-Plus (Bruker, 2012)
;
_computing_structure_solution
;
SHELXS97 (Sheldrick, 2008)
;
_computing_structure_refinement
;
SHELXL2018 (Sheldrick, 2015)
;
_computing_molecular_graphics
;
DIAMOND (Brandenburg, 2006)
;
_computing_publication_material
;
WinGX (Farrugia, 2012)
;
loop_
    _atom_site_type_symbol
    _atom_site_label
    _atom_site_fract_x
    _atom_site_fract_y
    _atom_site_fract_z
    _atom_site_U_iso_or_equiv
    _atom_site_adp_type
    _atom_site_calc_flag
    _atom_site_occupancy
    _atom_site_disorder_assembly
    _atom_site_disorder_group
    C C8A 0.12323(10) 0.5412(2) 0.21119(10) 0.0626(4) Uani d 1 . .
    H H8A1 0.113602 0.421239 0.221702 0.094 Uiso calc 1 . .
    H H8A2 0.172571 0.549845 0.197169 0.094 Uiso calc 1 . .
    H H8A3 0.077051 0.584932 0.163359 0.094 Uiso calc 1 . .
    C C8B 0.49672(10) 0.4930(2) 0.26816(10) 0.0586(4) Uani d 1 . .
    H H8B1 0.530729 0.588791 0.263364 0.088 Uiso calc 1 . .
    H H8B2 0.47058 0.440852 0.2118 0.088 Uiso calc 1 . .
    H H8B3 0.530411 0.407538 0.307747 0.088 Uiso calc 1 . .
    C C8C 0.19718(11) 0.2656(2) -0.10383(9) 0.0588(4) Uani d 1 . .
    H H8C1 0.234672 0.189118 -0.117954 0.088 Uiso calc 1 . .
    H H8C2 0.187004 0.367098 -0.140513 0.088 Uiso calc 1 . .
    H H8C3 0.145975 0.20569 -0.113027 0.088 Uiso calc 1 . .
    N N1A 0.13282(7) 0.64142(16) 0.28726(8) 0.0460(3) Uani d 1 . .
    N N1B 0.43536(8) 0.55487(16) 0.29999(8) 0.0454(3) Uani d 1 . .
    N N1C 0.23250(7) 0.31715(16) -0.01509(7) 0.0450(3) Uani d 1 . .
    O O1A 0.17457(6) 0.83578(13) 0.41777(6) 0.0530(3) Uani d 1 . .
    O O1B 0.30974(5) 0.61826(14) 0.33715(6) 0.0515(3) Uani d 1 . .
    O O1C 0.28810(7) 0.46038(12) 0.13314(6) 0.0574(3) Uani d 1 . .
    H HN1A 0.1803(10) 0.689(2) 0.3149(10) 0.064(5) Uiso d 1 . .
    H HN1B 0.3829(9) 0.5397(19) 0.2695(10) 0.052(4) Uiso d 1 . .
    H HN1C 0.2345(9) 0.428(2) -0.0016(10) 0.056(5) Uiso d 1 . .
    C C1B 0.37461(8) 0.67009(17) 0.39220(8) 0.0379(3) Uani d 1 . .
    C C2B 0.44995(7) 0.63079(16) 0.37612(8) 0.0379(3) Uani d 1 . .
    C C3B 0.52868(8) 0.66224(19) 0.43132(9) 0.0476(3) Uani d 1 . .
    H H3B 0.569782 0.625712 0.410663 0.057 Uiso calc 1 . .
    C C4B 0.55733(9) 0.7385(2) 0.51194(10) 0.0545(4) Uani d 1 . .
    H H4B 0.614666 0.74095 0.538203 0.065 Uiso calc 1 . .
    C C5B 0.51628(9) 0.8101(2) 0.55919(10) 0.0553(4) Uani d 1 . .
    H H5B 0.548086 0.855301 0.613404 0.066 Uiso calc 1 . .
    C C6B 0.43262(9) 0.82372(19) 0.53599(9) 0.0510(4) Uani d 1 . .
    H H6B 0.414495 0.882838 0.575565 0.061 Uiso calc 1 . .
    C C7B 0.37249(8) 0.76418(18) 0.46432(8) 0.0437(3) Uani d 1 . .
    H H7B 0.319314 0.790761 0.462424 0.052 Uiso calc 1 . .
    C C1C 0.27959(8) 0.30140(16) 0.13520(8) 0.0396(3) Uani d 1 . .
    C C2C 0.25275(7) 0.21032(16) 0.05204(8) 0.0346(3) Uani d 1 . .
    C C3C 0.24942(8) 0.03409(16) 0.03938(9) 0.0406(3) Uani d 1 . .
    H H3C 0.236584 -0.000441 -0.018381 0.049 Uiso calc 1 . .
    C C4C 0.26179(8) -0.09981(17) 0.09743(9) 0.0460(3) Uani d 1 . .
    H H4C 0.257336 -0.210933 0.073189 0.055 Uiso calc 1 . .
    C C5C 0.27941(9) -0.09661(19) 0.18414(10) 0.0495(4) Uani d 1 . .
    H H5C 0.283417 -0.204059 0.211879 0.059 Uiso calc 1 . .
    C C6C 0.29204(8) 0.0487(2) 0.23568(9) 0.0491(4) Uani d 1 . .
    H H6C 0.301651 0.026655 0.294322 0.059 Uiso calc 1 . .
    C C7C 0.29278(8) 0.21802(19) 0.21506(9) 0.0458(3) Uani d 1 . .
    H H7C 0.304073 0.293672 0.262311 0.055 Uiso calc 1 . .
    C C1A 0.10733(8) 0.76484(17) 0.40289(8) 0.0411(3) Uani d 1 . .
    C C2A 0.07897(8) 0.65224(16) 0.32681(8) 0.0395(3) Uani d 1 . .
    C C3A 0.00556(8) 0.56527(19) 0.29566(10) 0.0538(4) Uani d 1 . .
    H H3A -0.003564 0.505768 0.243542 0.065 Uiso calc 1 . .
    C C4A -0.05654(9) 0.5510(2) 0.32809(13) 0.0647(5) Uani d 1 . .
    H H4A -0.100588 0.48099 0.295409 0.078 Uiso calc 1 . .
    C C5A -0.06451(10) 0.6213(2) 0.39924(13) 0.0702(5) Uani d 1 . .
    H H5A -0.112064 0.59234 0.410595 0.084 Uiso calc 1 . .
    C C6A -0.01009(11) 0.7312(3) 0.45709(12) 0.0707(5) Uani d 1 . .
    H H6A -0.026039 0.768486 0.502906 0.085 Uiso calc 1 . .
    C C7A 0.06298(10) 0.7941(2) 0.45827(10) 0.0584(4) Uani d 1 . .
    H H7A 0.088461 0.870606 0.504039 0.07 Uiso calc 1 . .
loop_
    _atom_site_aniso_label
    _atom_site_aniso_U_11
    _atom_site_aniso_U_22
    _atom_site_aniso_U_33
    _atom_site_aniso_U_12
    _atom_site_aniso_U_13
    _atom_site_aniso_U_23
    C8A 0.0635(10) 0.0735(11) 0.0479(9) -0.0028(9) 0.0162(8) -0.0172(8)
    C8B 0.0646(10) 0.0627(10) 0.0585(10) 0.0095(8) 0.0343(8) 0.0034(8)
    C8C 0.0758(11) 0.0571(9) 0.0380(8) 0.0003(8) 0.0132(7) 0.0016(7)
    N1A 0.0412(7) 0.0501(7) 0.0437(7) -0.0052(6) 0.0114(5) -0.0085(6)
    N1B 0.0432(7) 0.0527(7) 0.0421(7) 0.0019(6) 0.0171(6) 0.0013(5)
    N1C 0.0587(7) 0.0373(6) 0.0384(6) -0.0010(5) 0.0164(5) -0.0014(5)
    O1A 0.0484(6) 0.0480(6) 0.0582(6) -0.0073(5) 0.0132(5) -0.0137(5)
    O1B 0.0353(5) 0.0712(7) 0.0441(6) -0.0060(5) 0.0091(4) -0.0063(5)
    O1C 0.0861(8) 0.0361(5) 0.0494(6) -0.0083(5) 0.0230(6) -0.0073(5)
    C1B 0.0360(7) 0.0408(7) 0.0354(7) -0.0023(5) 0.0106(5) 0.0074(5)
    C2B 0.0385(7) 0.0371(7) 0.0388(7) -0.0007(5) 0.0146(6) 0.0094(6)
    C3B 0.0355(7) 0.0566(9) 0.0517(8) 0.0001(6) 0.0166(6) 0.0091(7)
    C4B 0.0353(7) 0.0669(10) 0.0522(9) -0.0082(7) 0.0042(6) 0.0085(8)
    C5B 0.0516(9) 0.0634(10) 0.0422(8) -0.0135(7) 0.0056(7) -0.0022(7)
    C6B 0.0576(9) 0.0530(9) 0.0425(8) -0.0058(7) 0.0177(7) -0.0046(7)
    C7B 0.0409(7) 0.0497(8) 0.0417(7) -0.0007(6) 0.0158(6) 0.0021(6)
    C1C 0.0402(7) 0.0381(7) 0.0416(7) -0.0022(5) 0.0158(6) -0.0058(6)
    C2C 0.0327(6) 0.0361(6) 0.0365(7) 0.0003(5) 0.0141(5) -0.0009(5)
    C3C 0.0445(7) 0.0367(7) 0.0417(7) -0.0003(6) 0.0164(6) -0.0054(6)
    C4C 0.0478(8) 0.0337(7) 0.0571(9) 0.0026(6) 0.0192(7) -0.0010(6)
    C5C 0.0486(8) 0.0423(8) 0.0561(9) 0.0042(6) 0.0165(7) 0.0120(7)
    C6C 0.0462(8) 0.0590(9) 0.0393(8) -0.0020(7) 0.0117(6) 0.0074(7)
    C7C 0.0492(8) 0.0502(8) 0.0372(7) -0.0054(6) 0.0143(6) -0.0050(6)
    C1A 0.0396(7) 0.0367(7) 0.0420(7) 0.0057(6) 0.0080(6) 0.0033(6)
    C2A 0.0368(7) 0.0347(7) 0.0417(7) 0.0039(5) 0.0072(6) 0.0032(6)
    C3A 0.0406(8) 0.0510(8) 0.0620(10) -0.0038(6) 0.0086(7) -0.0062(7)
    C4A 0.0392(8) 0.0596(10) 0.0907(13) -0.0038(7) 0.0170(8) 0.0064(9)
    C5A 0.0445(9) 0.0794(12) 0.0920(14) 0.0088(9) 0.0308(9) 0.0247(11)
    C6A 0.0661(11) 0.0884(13) 0.0683(11) 0.0241(10) 0.0372(10) 0.0169(10)
    C7A 0.0603(10) 0.0643(10) 0.0504(9) 0.0113(8) 0.0194(8) -0.0021(8)
_geom_special_details
;
 All esds (except the esd in the dihedral angle between two l.s. planes)
 are estimated using the full covariance matrix.  The cell esds are taken
 into account individually in the estimation of esds in distances, angles
 and torsion angles; correlations between esds in cell parameters are only
 used when they are defined by crystal symmetry.  An approximate (isotropic)
 treatment of cell esds is used for estimating esds involving l.s. planes.
;
loop_
    _geom_bond_atom_site_label_1
    _geom_bond_atom_site_label_2
    _geom_bond_site_symmetry_2
    _geom_bond_distance
    _geom_bond_publ_flag
    C8A N1A . 1.4518(19) ?
    C8A H8A1 . 0.98 ?
    C8A H8A2 . 0.98 ?
    C8A H8A3 . 0.98 ?
    C8B N1B . 1.4470(18) ?
    C8B H8B1 . 0.98 ?
    C8B H8B2 . 0.98 ?
    C8B H8B3 . 0.98 ?
    C8C N1C . 1.4492(18) ?
    C8C H8C1 . 0.98 ?
    C8C H8C2 . 0.98 ?
    C8C H8C3 . 0.98 ?
    N1A C2A . 1.3376(18) ?
    N1A HN1A . 0.884(17) ?
    N1B C2B . 1.3444(17) ?
    N1B HN1B . 0.893(15) ?
    N1C C2C . 1.3423(16) ?
    N1C HN1C . 0.890(16) ?
    O1A O1A 1 0.000(3) ?
    O1A C1A . 1.2519(16) ?
    O1B O1B 1 0.0000(19) ?
    O1B C1B . 1.2561(15) ?
    O1C O1C 1 0.000(3) ?
    O1C C1C . 1.2537(16) ?
    C1B C7B . 1.4240(19) ?
    C1B C2B . 1.4777(18) ?
    C2B C3B . 1.3917(19) ?
    C3B C4B . 1.395(2) ?
    C3B H3B . 0.95 ?
    C4B C5B . 1.366(2) ?
    C4B H4B . 0.95 ?
    C5B C6B . 1.391(2) ?
    C5B H5B . 0.95 ?
    C6B C7B . 1.3716(19) ?
    C6B H6B . 0.95 ?
    C7B H7B . 0.95 ?
    C1C C7C . 1.4293(19) ?
    C1C C2C . 1.4832(18) ?
    C2C C3C . 1.3919(18) ?
    C3C C4C . 1.3913(19) ?
    C3C H3C . 0.95 ?
    C4C C5C . 1.372(2) ?
    C4C H4C . 0.95 ?
    C5C C6C . 1.395(2) ?
    C5C H5C . 0.95 ?
    C6C C7C . 1.369(2) ?
    C6C H6C . 0.95 ?
    C7C H7C . 0.95 ?
    C1A C7A . 1.426(2) ?
    C1A C2A . 1.4812(19) ?
    C2A C3A . 1.3906(19) ?
    C3A C4A . 1.387(2) ?
    C3A H3A . 0.95 ?
    C4A C5A . 1.362(3) ?
    C4A H4A . 0.95 ?
    C5A C6A . 1.393(3) ?
    C5A H5A . 0.95 ?
    C6A C7A . 1.373(2) ?
    C6A H6A . 0.95 ?
    C7A H7A . 0.95 ?
loop_
    _geom_angle_atom_site_label_1
    _geom_angle_atom_site_label_2
    _geom_angle_atom_site_label_3
    _geom_angle_site_symmetry_1
    _geom_angle_site_symmetry_3
    _geom_angle
    _geom_angle_publ_flag
    N1A C8A H8A1 . . 109.5 ?
    N1A C8A H8A2 . . 109.5 ?
    H8A1 C8A H8A2 . . 109.5 ?
    N1A C8A H8A3 . . 109.5 ?
    H8A1 C8A H8A3 . . 109.5 ?
    H8A2 C8A H8A3 . . 109.5 ?
    N1B C8B H8B1 . . 109.5 ?
    N1B C8B H8B2 . . 109.5 ?
    H8B1 C8B H8B2 . . 109.5 ?
    N1B C8B H8B3 . . 109.5 ?
    H8B1 C8B H8B3 . . 109.5 ?
    H8B2 C8B H8B3 . . 109.5 ?
    N1C C8C H8C1 . . 109.5 ?
    N1C C8C H8C2 . . 109.5 ?
    H8C1 C8C H8C2 . . 109.5 ?
    N1C C8C H8C3 . . 109.5 ?
    H8C1 C8C H8C3 . . 109.5 ?
    H8C2 C8C H8C3 . . 109.5 ?
    C2A N1A C8A . . 125.69(13) ?
    C2A N1A HN1A . . 115.0(11) ?
    C8A N1A HN1A . . 118.8(11) ?
    C2B N1B C8B . . 125.27(13) ?
    C2B N1B HN1B . . 114.4(10) ?
    C8B N1B HN1B . . 120.3(10) ?
    C2C N1C C8C . . 125.07(12) ?
    C2C N1C HN1C . . 114.7(10) ?
    C8C N1C HN1C . . 119.5(10) ?
    O1A O1A C1A 1 . 0(10) ?
    O1B O1B C1B 1 . 0(10) ?
    O1C O1C C1C 1 . 0(10) ?
    O1B C1B O1B 1 . 0.00(15) ?
    O1B C1B C7B 1 . 119.87(12) ?
    O1B C1B C7B . . 119.87(12) ?
    O1B C1B C2B 1 . 116.40(12) ?
    O1B C1B C2B . . 116.40(12) ?
    C7B C1B C2B . . 123.72(12) ?
    N1B C2B C3B . . 121.26(12) ?
    N1B C2B C1B . . 112.32(11) ?
    C3B C2B C1B . . 126.40(13) ?
    C2B C3B C4B . . 130.76(14) ?
    C2B C3B H3B . . 114.6 ?
    C4B C3B H3B . . 114.6 ?
    C5B C4B C3B . . 130.44(14) ?
    C5B C4B H4B . . 114.8 ?
    C3B C4B H4B . . 114.8 ?
    C4B C5B C6B . . 126.62(14) ?
    C4B C5B H5B . . 116.7 ?
    C6B C5B H5B . . 116.7 ?
    C7B C6B C5B . . 129.43(15) ?
    C7B C6B H6B . . 115.3 ?
    C5B C6B H6B . . 115.3 ?
    C6B C7B C1B . . 132.22(14) ?
    C6B C7B H7B . . 113.9 ?
    C1B C7B H7B . . 113.9 ?
    O1C C1C O1C 1 . 0.00(10) ?
    O1C C1C C7C 1 . 119.73(12) ?
    O1C C1C C7C . . 119.73(12) ?
    O1C C1C C2C 1 . 116.86(12) ?
    O1C C1C C2C . . 116.86(12) ?
    C7C C1C C2C . . 123.36(12) ?
    N1C C2C C3C . . 120.28(12) ?
    N1C C2C C1C . . 112.83(11) ?
    C3C C2C C1C . . 126.87(12) ?
    C4C C3C C2C . . 130.60(13) ?
    C4C C3C H3C . . 114.7 ?
    C2C C3C H3C . . 114.7 ?
    C5C C4C C3C . . 130.16(13) ?
    C5C C4C H4C . . 114.9 ?
    C3C C4C H4C . . 114.9 ?
    C4C C5C C6C . . 126.51(13) ?
    C4C C5C H5C . . 116.7 ?
    C6C C5C H5C . . 116.7 ?
    C7C C6C C5C . . 130.18(14) ?
    C7C C6C H6C . . 114.9 ?
    C5C C6C H6C . . 114.9 ?
    C6C C7C C1C . . 131.55(13) ?
    C6C C7C H7C . . 114.2 ?
    C1C C7C H7C . . 114.2 ?
    O1A C1A O1A 1 . 0.00(9) ?
    O1A C1A C7A 1 . 119.86(13) ?
    O1A C1A C7A . . 119.86(13) ?
    O1A C1A C2A 1 . 116.32(12) ?
    O1A C1A C2A . . 116.32(12) ?
    C7A C1A C2A . . 123.82(13) ?
    N1A C2A C3A . . 120.88(13) ?
    N1A C2A C1A . . 112.23(11) ?
    C3A C2A C1A . . 126.88(13) ?
    C4A C3A C2A . . 130.67(16) ?
    C4A C3A H3A . . 114.7 ?
    C2A C3A H3A . . 114.7 ?
    C5A C4A C3A . . 130.39(16) ?
    C5A C4A H4A . . 114.8 ?
    C3A C4A H4A . . 114.8 ?
    C4A C5A C6A . . 126.67(16) ?
    C4A C5A H5A . . 116.7 ?
    C6A C5A H5A . . 116.7 ?
    C7A C6A C5A . . 130.12(17) ?
    C7A C6A H6A . . 114.9 ?
    C5A C6A H6A . . 114.9 ?
    C6A C7A C1A . . 131.32(16) ?
    C6A C7A H7A . . 114.3 ?
    C1A C7A H7A . . 114.3 ?
loop_
    _geom_torsion_atom_site_label_1
    _geom_torsion_atom_site_label_2
    _geom_torsion_atom_site_label_3
    _geom_torsion_atom_site_label_4
    _geom_torsion_site_symmetry_1
    _geom_torsion_site_symmetry_2
    _geom_torsion_site_symmetry_3
    _geom_torsion_site_symmetry_4
    _geom_torsion
    _geom_torsion_publ_flag
    O1B O1B C1B C7B 1 . . . 0.00(7) ?
    O1B O1B C1B C2B 1 . . . 0.00(11) ?
    C8B N1B C2B C3B . . . . 2.3(2) ?
    C8B N1B C2B C1B . . . . -176.57(13) ?
    O1B C1B C2B N1B 1 . . . 4.66(16) ?
    O1B C1B C2B N1B . . . . 4.66(16) ?
    C7B C1B C2B N1B . . . . -174.08(12) ?
    O1B C1B C2B C3B 1 . . . -174.13(13) ?
    O1B C1B C2B C3B . . . . -174.13(13) ?
    C7B C1B C2B C3B . . . . 7.1(2) ?
    N1B C2B C3B C4B . . . . 179.84(15) ?
    C1B C2B C3B C4B . . . . -1.5(2) ?
    C2B C3B C4B C5B . . . . -2.6(3) ?
    C3B C4B C5B C6B . . . . -0.1(3) ?
    C4B C5B C6B C7B . . . . 3.1(3) ?
    C5B C6B C7B C1B . . . . 0.8(3) ?
    O1B C1B C7B C6B 1 . . . 174.25(15) ?
    O1B C1B C7B C6B . . . . 174.25(15) ?
    C2B C1B C7B C6B . . . . -7.1(2) ?
    O1C O1C C1C C7C 1 . . . 0.0(2) ?
    O1C O1C C1C C2C 1 . . . 0.0(2) ?
    C8C N1C C2C C3C . . . . 7.7(2) ?
    C8C N1C C2C C1C . . . . -174.00(13) ?
    O1C C1C C2C N1C 1 . . . -7.16(17) ?
    O1C C1C C2C N1C . . . . -7.16(17) ?
    C7C C1C C2C N1C . . . . 170.43(12) ?
    O1C C1C C2C C3C 1 . . . 171.01(13) ?
    O1C C1C C2C C3C . . . . 171.01(13) ?
    C7C C1C C2C C3C . . . . -11.4(2) ?
    N1C C2C C3C C4C . . . . -174.98(13) ?
    C1C C2C C3C C4C . . . . 7.0(2) ?
    C2C C3C C4C C5C . . . . 1.4(3) ?
    C3C C4C C5C C6C . . . . -2.5(3) ?
    C4C C5C C6C C7C . . . . -2.3(3) ?
    C5C C6C C7C C1C . . . . 1.4(3) ?
    O1C C1C C7C C6C 1 . . . -175.92(15) ?
    O1C C1C C7C C6C . . . . -175.92(15) ?
    C2C C1C C7C C6C . . . . 6.6(2) ?
    O1A O1A C1A C7A 1 . . . 0.00(3) ?
    O1A O1A C1A C2A 1 . . . 0.00(2) ?
    C8A N1A C2A C3A . . . . -0.8(2) ?
    C8A N1A C2A C1A . . . . 179.80(13) ?
    O1A C1A C2A N1A 1 . . . 1.88(17) ?
    O1A C1A C2A N1A . . . . 1.88(17) ?
    C7A C1A C2A N1A . . . . -177.78(13) ?
    O1A C1A C2A C3A 1 . . . -177.44(13) ?
    O1A C1A C2A C3A . . . . -177.44(13) ?
    C7A C1A C2A C3A . . . . 2.9(2) ?
    N1A C2A C3A C4A . . . . 176.30(16) ?
    C1A C2A C3A C4A . . . . -4.4(3) ?
    C2A C3A C4A C5A . . . . 1.6(3) ?
    C3A C4A C5A C6A . . . . 1.5(3) ?
    C4A C5A C6A C7A . . . . -0.6(3) ?
    C5A C6A C7A C1A . . . . -1.8(3) ?
    O1A C1A C7A C6A 1 . . . -178.88(16) ?
    O1A C1A C7A C6A . . . . -178.88(16) ?
    C2A C1A C7A C6A . . . . 0.8(3) ?
loop_
    _geom_hbond_atom_site_label_D
    _geom_hbond_atom_site_label_H
    _geom_hbond_atom_site_label_A
    _geom_hbond_site_symmetry_A
    _geom_hbond_distance_DH
    _geom_hbond_distance_HA
    _geom_hbond_distance_DA
    _geom_hbond_angle_DHA
    _geom_hbond_publ_flag
    N1A HN1A O1A 1 0.884(17) 2.099(16) 2.5453(16) 110.3(13) yes
    N1A HN1A O1B 1 0.884(17) 2.248(17) 2.9375(17) 134.6(14) yes
    N1B HN1B O1B 1 0.893(15) 2.085(15) 2.5513(16) 111.5(12) yes
    N1B HN1B O1C 1 0.893(15) 2.385(15) 3.1566(18) 144.7(13) yes
    N1C HN1C O1C 1 0.890(16) 2.130(15) 2.5775(16) 110.3(12) yes
    N1C HN1C O1A 4_575 0.890(16) 2.313(16) 2.9759(17) 131.3(13) yes
    C5C H5C O1B 1_545 0.95 2.42 3.2914(19) 152.8 yes
    C7B H7B O1A 1 0.95 2.42 3.3446(19) 164.5 yes
    C8C H8C2 O1A 4_575 0.98 2.56 3.178(2) 121.2 yes
_iucr_refine_instructions_details
;
TITL 19Flj1_0ma in P2(1)/c
    shelx.res
    created by SHELXL-2018/3 at 14:22:13 on 26-Jun-2019
CELL  0.71073  17.6351   7.8171  16.7184   90.000  110.639   90.000
ZERR    12.00   0.0047   0.0020   0.0044    0.000    0.009    0.000
LATT   1
SYMM  - X, 1/2 + Y, 1/2 - Z
SFAC  C    H    N    O
UNIT  96 108 12 12
MERG   2
OMIT    -4.00  56.00
OMIT    -1   1   1
OMIT     2   0   0
OMIT     0   0   2
OMIT     0   1   1
OMIT     1   0   2
OMIT     1   0   0
OMIT    -1   0   2
OMIT     2   1   0
OMIT     1   1   0
OMIT    -2   1   1
OMIT    -1   1   2
OMIT    -2   0   2
OMIT     1   1   1
EQIV $1 x, y, z
EQIV $2 x, -y+1/2+1, +z-1/2
EQIV $3 x, +y-1, +z
EQIV $4 1-x, 1-y, 1-z
HTAB N1A O1A_$1
HTAB N1A O1B_$1
HTAB N1B O1B_$1
HTAB N1B O1C_$1
HTAB N1C O1C_$1
HTAB N1C O1A_$2
HTAB C5C O1B_$3
HTAB C7B O1A_$1
HTAB C8C O1A_$2
MPLA C1A C2A C3A C4A C5A C6A C7A
MPLA C1B C2B C3B C4B C5B C6B C7B
MPLA C1C C2C C3C C4C C5C C6C C7C
MPLA 7 C1B C2B C3B C4B C5B C6B C7B =
       C1B_$4 C2B_$4 C3B_$4 C4B_$4 C5B_$4 C6B_$4 C7B_$4
FMAP   2
PLAN   20
SIZE     0.277   0.304   0.578
ACTA
BOND   $H
CONF
L.S.   4
TEMP  -173.20
WGHT    0.036100    0.437000
EXTI    0.011254
FVAR       0.15245
C8A   1    0.123232    0.541218    0.211192    11.00000    0.06353    0.07348 =
         0.04792   -0.01720    0.01621   -0.00278
AFIX 137
H8A1  2    0.113602    0.421239    0.221702    11.00000   -1.50000
H8A2  2    0.172571    0.549845    0.197169    11.00000   -1.50000
H8A3  2    0.077051    0.584932    0.163359    11.00000   -1.50000
AFIX   0
C8B   1    0.496722    0.493023    0.268157    11.00000    0.06461    0.06268 =
         0.05855    0.00341    0.03425    0.00951
AFIX 137
H8B1  2    0.530729    0.588791    0.263364    11.00000   -1.50000
H8B2  2    0.470580    0.440852    0.211800    11.00000   -1.50000
H8B3  2    0.530411    0.407538    0.307747    11.00000   -1.50000
AFIX   0
C8C   1    0.197179    0.265591   -0.103827    11.00000    0.07582    0.05709 =
         0.03795    0.00159    0.01318    0.00031
AFIX 137
H8C1  2    0.234672    0.189118   -0.117954    11.00000   -1.50000
H8C2  2    0.187004    0.367098   -0.140513    11.00000   -1.50000
H8C3  2    0.145975    0.205690   -0.113027    11.00000   -1.50000
AFIX   0
N1A   3    0.132818    0.641423    0.287257    11.00000    0.04121    0.05007 =
         0.04368   -0.00855    0.01136   -0.00524
N1B   3    0.435364    0.554872    0.299993    11.00000    0.04321    0.05270 =
         0.04211    0.00133    0.01712    0.00189
N1C   3    0.232500    0.317151   -0.015087    11.00000    0.05870    0.03728 =
         0.03838   -0.00141    0.01645   -0.00100
O1A   4    0.174568    0.835783    0.417767    11.00000    0.04839    0.04801 =
         0.05820   -0.01372    0.01316   -0.00730
O1B   4    0.309745    0.618259    0.337150    11.00000    0.03529    0.07122 =
         0.04408   -0.00627    0.00913   -0.00596
O1C   4    0.288098    0.460383    0.133142    11.00000    0.08610    0.03613 =
         0.04937   -0.00733    0.02300   -0.00829
HN1A  2    0.180339    0.689133    0.314880    11.00000    0.06423
HN1B  2    0.382898    0.539675    0.269513    11.00000    0.05229
HN1C  2    0.234470    0.427595   -0.001636    11.00000    0.05645
MOLE    1
C1B   1    0.374615    0.670093    0.392204    11.00000    0.03601    0.04082 =
         0.03537    0.00737    0.01062   -0.00230
C2B   1    0.449948    0.630787    0.376117    11.00000    0.03850    0.03711 =
         0.03881    0.00939    0.01461   -0.00073
C3B   1    0.528682    0.662242    0.431315    11.00000    0.03547    0.05662 =
         0.05170    0.00908    0.01662    0.00014
AFIX  43
H3B   2    0.569782    0.625712    0.410663    11.00000   -1.20000
AFIX   0
C4B   1    0.557333    0.738486    0.511936    11.00000    0.03534    0.06686 =
         0.05217    0.00848    0.00421   -0.00822
AFIX  43
H4B   2    0.614666    0.740950    0.538203    11.00000   -1.20000
AFIX   0
C5B   1    0.516277    0.810139    0.559185    11.00000    0.05159    0.06336 =
         0.04216   -0.00223    0.00563   -0.01347
AFIX  43
H5B   2    0.548086    0.855301    0.613404    11.00000   -1.20000
AFIX   0
C6B   1    0.432621    0.823715    0.535994    11.00000    0.05760    0.05304 =
         0.04249   -0.00456    0.01771   -0.00582
AFIX  43
H6B   2    0.414495    0.882838    0.575565    11.00000   -1.20000
AFIX   0
C7B   1    0.372486    0.764179    0.464319    11.00000    0.04090    0.04966 =
         0.04165    0.00213    0.01578   -0.00071
AFIX  43
H7B   2    0.319314    0.790761    0.462424    11.00000   -1.20000
AFIX   0
MOLE    2
C1C   1    0.279591    0.301398    0.135196    11.00000    0.04016    0.03808 =
         0.04157   -0.00578    0.01583   -0.00220
C2C   1    0.252753    0.210321    0.052035    11.00000    0.03269    0.03614 =
         0.03650   -0.00094    0.01408    0.00033
C3C   1    0.249418    0.034086    0.039380    11.00000    0.04449    0.03667 =
         0.04167   -0.00542    0.01644   -0.00035
AFIX  43
H3C   2    0.236584   -0.000441   -0.018381    11.00000   -1.20000
AFIX   0
C4C   1    0.261792   -0.099809    0.097425    11.00000    0.04778    0.03375 =
         0.05715   -0.00095    0.01919    0.00258
AFIX  43
H4C   2    0.257336   -0.210933    0.073189    11.00000   -1.20000
AFIX   0
C5C   1    0.279413   -0.096610    0.184137    11.00000    0.04865    0.04226 =
         0.05611    0.01199    0.01653    0.00416
AFIX  43
H5C   2    0.283417   -0.204059    0.211879    11.00000   -1.20000
AFIX   0
C6C   1    0.292045    0.048702    0.235680    11.00000    0.04618    0.05898 =
         0.03929    0.00736    0.01167   -0.00197
AFIX  43
H6C   2    0.301651    0.026655    0.294322    11.00000   -1.20000
AFIX   0
C7C   1    0.292776    0.218020    0.215060    11.00000    0.04919    0.05022 =
         0.03723   -0.00504    0.01429   -0.00543
AFIX  43
H7C   2    0.304073    0.293672    0.262311    11.00000   -1.20000
AFIX   0
MOLE    3
C1A   1    0.107334    0.764839    0.402889    11.00000    0.03963    0.03669 =
         0.04198    0.00330    0.00803    0.00567
C2A   1    0.078967    0.652238    0.326814    11.00000    0.03680    0.03468 =
         0.04168    0.00319    0.00716    0.00393
C3A   1    0.005563    0.565266    0.295658    11.00000    0.04065    0.05099 =
         0.06202   -0.00619    0.00861   -0.00381
AFIX  43
H3A   2   -0.003564    0.505768    0.243542    11.00000   -1.20000
AFIX   0
C4A   1   -0.056538    0.551021    0.328094    11.00000    0.03919    0.05962 =
         0.09068    0.00638    0.01701   -0.00383
AFIX  43
H4A   2   -0.100588    0.480990    0.295409    11.00000   -1.20000
AFIX   0
C5A   1   -0.064514    0.621267    0.399243    11.00000    0.04445    0.07942 =
         0.09203    0.02465    0.03078    0.00880
AFIX  43
H5A   2   -0.112064    0.592340    0.410595    11.00000   -1.20000
AFIX   0
C6A   1   -0.010091    0.731207    0.457093    11.00000    0.06609    0.08839 =
         0.06832    0.01686    0.03716    0.02414
AFIX  43
H6A   2   -0.026039    0.768486    0.502906    11.00000   -1.20000
AFIX   0
C7A   1    0.062979    0.794118    0.458272    11.00000    0.06029    0.06427 =
         0.05040   -0.00211    0.01936    0.01126
AFIX  43
H7A   2    0.088461    0.870606    0.504039    11.00000   -1.20000
AFIX   0
HKLF 4
REM  19Flj1_0ma in P2(1)/c
REM wR2 = 0.1036, GooF = S = 1.026, Restrained GooF = 1.026 for all data
REM R1 = 0.0394 for 3575 Fo > 4sig(Fo) and 0.0681 for all 5192 data
REM 287 parameters refined using 0 restraints
END
WGHT      0.0361      0.4371
REM Highest difference peak  0.174,  deepest hole -0.132,  1-sigma level  0.032
Q1    1   0.2346  0.4799  0.1047  11.00000  0.05    0.17
Q2    1   0.3920  0.7091  0.4363  11.00000  0.05    0.15
Q3    1   0.2584  0.2417  0.0961  11.00000  0.05    0.14
Q4    1   0.2285 -0.2276  0.0436  11.00000  0.05    0.14
Q5    1   0.4862  0.6813  0.4030  11.00000  0.05    0.14
Q6    1   0.0711  0.8019  0.4136  11.00000  0.05    0.13
Q7    1   0.4164  0.6504  0.3874  11.00000  0.05    0.13
Q8    1   0.4080  0.7415  0.5072  11.00000  0.05    0.13
Q9    1   0.2427  0.1233  0.0567  11.00000  0.05    0.13
Q10   1   0.2476 -0.0876  0.1375  11.00000  0.05    0.13
Q11   1   0.3097  0.5310  0.2804  11.00000  0.05    0.13
Q12   1   0.0628  0.5205  0.1694  11.00000  0.05    0.13
Q13   1   0.2937  0.2348  0.1709  11.00000  0.05    0.13
Q14   1   0.2989 -0.0795  0.1447  11.00000  0.05    0.12
Q15   1   0.6296  0.6711  0.5297  11.00000  0.05    0.12
Q16   1   0.0386  0.6240  0.3125  11.00000  0.05    0.12
Q17   1   0.6173  0.7766  0.5095  11.00000  0.05    0.12
Q18   1   0.0172  0.7887  0.4341  11.00000  0.05    0.12
Q19   1   0.1734  0.9087  0.3685  11.00000  0.05    0.11
Q20   1   0.3352  0.6237  0.2929  11.00000  0.05    0.11
;
